# Supplementary material for: Analysis of secondary growth in the Arabidopsis shoot reveals a positive role of jasmonate signalling in cambium formation
Source: Plant J. 2010 Jul 14;63(5):811–22. doi: 10.1111/j.1365-313X.2010.04283.x (PMC2988407; doi:10.1111/j.1365-313X.2010.04283.x)
Supplement: Supplementary file 7 [file tpj0063-0811-SD7.xls]

## Sheet: Sheet1
FCa	intensityb	p-value	gene ID	c	d	e	f	gene description
0.25861	8.3748	0.0534409	At3g01500	ü	ü			CA1 (CARBONIC ANHYDRASE 1); carbonate dehydratase / zinc ion binding
0.264	7.9716	0.0518538	At1g30250			ü		unknown protein
0.294761	8.4081	0.0518538	At4g23496				ü	SP1L5 (SPIRAL1-LIKE5)
0.301235	12.9219	0.0518538	At5g59320					LTP3 (LIPID TRANSFER PROTEIN 3); lipid binding
0.309114	10.358	0.0518538	At5g38420					RuBisCO small chain 2B
0.354206	9.5859	0.0530642	At3g62410					CP12-2
0.355261	7.6938	0.0518538	At1g56600					ATGOLS2 (ARABIDOPSIS THALIANA GALACTINOL SYNTHASE 2)
0.365226	10.0634	0.074821	At2g38170					CAX1 (CATION EXCHANGER 1); calcium:hydrogen antiporter
0.372373	14.7987	0.0518538	At5g38430					RuBisCO small chain 1B
0.384504	9.6358	0.0518538	At3g63160					similar to chloroplast outer envelope membrane protein
0.385473	7.9092	0.0518538	At5g14740	ü	ü			CA2 (BETA CARBONIC ANHYDRASE 2)
0.387705	7.855	0.0530642	At2g38380					peroxidase 22 (PER22) (P22) (PRXEA) / basic peroxidase E
0.40995	8.0705	0.0983285	At5g35480					unknown protein
0.410818	10.3743	0.0521199	At5g09660		ü			PMDH2 (PEROXISOMAL NAD-MALATE DEHYDROGENASE 2)
0.4109	11.729	0.0605321	At2g39730		ü			RCA (RUBISCO ACTIVASE)
0.41508	9.7243	0.0521199	At1g76960					unknown protein
0.417417	8.2924	0.0521199	At1g02205					CER1 (ECERIFERUM 1)
0.428162	12.95	0.0605321	At1g30380		ü			PSAK (PHOTOSYSTEM I SUBUNIT K)
0.430081	12.8034	0.0530642	At1g31330		ü			PSAF (photosystem I subunit F)
0.439498	10.0574	0.0530642	At1g44575		ü			NPQ4 (NONPHOTOCHEMICAL QUENCHING)
0.445383	10.1015	0.0521199	At1g20020					ATLFNR2 (LEAF FNR 2)
0.447147	8.1744	0.0724475	At5g06530					ABC transporter family protein
0.449527	10.5751	0.0729615	At1g64670					BDG1 (BODYGUARD1); hydrolase
0.451404	11.2144	0.0530642	At4g37930		ü			SHM1 (SERINE HYDROXYMETHYLTRANSFERASE 1)
0.454654	14.5946	0.073349	At1g67090					RuBisCO small chain 1A
0.454871	7.7362	0.0530642	At1g68110					epsin N-terminal homology (ENTH) domain-containing protein / clathrin assembly protein-related
0.458219	8.0836	0.0521199	At3g48420	ü				haloacid dehalogenase-like hydrolase family protein
0.466846	9.983	0.0939261	At5g39160					germin-like protein (GLP2a) (GLP5a)
0.46967	9.526	0.061783	At5g35630		ü			GS2 (GLUTAMINE SYNTHETASE 2)
0.473317	8.9074	0.0791474	At5g44130					fasciclin-like arabinogalactan-protein, putative
0.477162	9.6532	0.0724475	At5g39110					germin-like protein, putative
0.478208	10.0205	0.0724475	At5g39190					GLP2A (GERMIN-LIKE PROTEIN 2A); manganese ion binding
0.47933	9.4932	0.0971827	At5g24770					VSP2 (VEGETATIVE STORAGE PROTEIN 2); acid phosphatase
0.482042	9.2214	0.0530642	At1g09340		ü			catalytic / coenzyme binding
0.490216	9.8496	0.0530642	At5g36790					phosphoglycolate phosphatase, putative
0.490651	11.5983	0.0729615	At3g26740					CCL (CCR-LIKE)
0.491475	7.4132	0.0530642	At5g42235					encodes a defensin-like (DEFL) family protein
0.495384	7.9884	0.0530642	At2g42530		ü			cold-responsive protein / cold-regulated protein (cor15b)
0.497042	12.006	0.0769815	At1g20340		ü			DRT112 (DNA-damage-repair/toleration protein 112); copper ion binding / electron carrier
0.49798	8.2797	0.0530642	At1g30260					galactosyltransferase family protein
0.500097	10.9569	0.0750384	At2g46820		ü			TMP14 (THYLAKOID MEMBRANE PHOSPHOPROTEIN OF 14 kDa)
0.50532	7.5432	0.074821	At1g70760					inorganic carbon transport protein-related
0.508039	10.8884	0.0950643	At1g03130					PSAD-2 (photosystem I subunit D-2)
0.509891	10.3827	0.074821	At2g22990					SNG1 (SINAPOYLGLUCOSE 1); serine carboxypeptidase
0.5112	12.2989	0.0872065	At1g60950		ü			FED A (FERREDOXIN 2); electron carrier / iron ion binding
0.514	8.2047	0.0931114	At1g29440	ü				auxin-responsive family protein
0.514656	13.8793	0.0530642	At1g61520					LHCA3 (photosystem I light harvesting complex gene 3)
0.518315	10.1737	0.0605321	At1g54780		ü			thylakoid lumen 18.3 kDa protein
0.520287	9.602	0.0757051	At1g73310					SCPL4 (serine carboxypeptidase-like 4); serine carboxypeptidase
0.523289	8.8209	0.0605321	At5g23240					DNAJ heat shock N-terminal domain-containing protein
0.52412	9.9939	0.0570988	At5g39130					germin-like protein, putative
0.526228	8.4157	0.0826211	At1g29450					auxin-responsive protein, putative
0.526286	10.6016	0.0605321	At5g54830					dopamine beta-monooxygenase N-terminal domain-containing protein
0.526728	8.6416	0.0892926	At5g12950					unknown protein
0.528513	8.2566	0.0534409	At3g59845					oxidoreductase / zinc ion binding
0.529341	7.5961	0.0605321	At4g38860	ü				auxin-responsive protein, putative
0.531043	7.8933	0.0605321	At1g14150					oxygen evolving enhancer 3 (PsbQ) family protein
0.531507	7.8923	0.0605321	At1g32080					membrane protein, putative
0.534499	9.9523	0.0605321	At3g14420					(S)-2-hydroxy-acid oxidase, peroxisomal, putative
0.534896	10.2867	0.0530642	At1g42970		ü			GAPB (GLYCERALDEHYDE-3-PHOSPHATE DEHYDROGENASE B SUBUNIT)
0.535705	8.9609	0.0605321	At1g25440					zinc finger (B-box type) family protein
0.53611	11.65	0.0769815	At1g70680					caleosin-related family protein
0.539337	7.7794	0.0562182	At1g52190	ü				proton-dependent oligopeptide transport (POT) family protein
0.541319	8.1189	0.0725491	At3g56010					unknown protein
0.541855	9.8124	0.0677329	At1g03680		ü			ATHM1 (Arabidopsis thioredoxin M-type 1); thiol-disulfide exchange intermediate
0.545133	10.0622	0.0536208	At1g06460					ACD32.1 (ALPHA-CRYSTALLIN DOMAIN 31.2)
0.547264	7.9872	0.0534409	At1g03630		ü			POR C (PROTOCHLOROPHYLLIDE OXIDOREDUCTASE)
0.547276	12.9201	0.0605321	At4g28750		ü			PSAE-1 (PSA E1 KNOCKOUT)
0.54775	11.2757	0.0820387	At3g51600		ü			LTP5 (LIPID TRANSFER PROTEIN 5); lipid transporter
0.549107	7.8937	0.0860464	At1g29420					similar to auxin-induced SAUR-like protein
0.549393	13.04	0.0769815	At5g66570		ü			PSBO-1 (OXYGEN-EVOLVING ENHANCER 33)
0.551885	11.3061	0.0534409	At3g21055		ü			PSBTN (photosystem II subunit T)
0.551931	11.0786	0.0555817	At4g03280		ü			PETC (PHOTOSYNTHETIC ELECTRON TRANSFER C)
0.552758	9.2616	0.0769815	At1g72610	ü	ü			GLP1 (GERMIN-LIKE PROTEIN 1); manganese ion binding / metal ion binding
a, fold change; b, average intensity within three replicates; c, Ko and Han, 2004 (5x down-regulated in mature stems);
d, Oh et al., 2003 (down-regulated in decapitated stems with repeated removal of additional inflorescences);
e, Lee et al., 2005 (touch-inducible); f, Lee et al., 2005 (repressed after touch)
