# Supplementary material for: Analysis of secondary growth in the Arabidopsis shoot reveals a positive role of jasmonate signalling in cambium formation
Source: Plant J. 2010 Jul 14;63(5):811–22. doi: 10.1111/j.1365-313X.2010.04283.x (PMC2988407; doi:10.1111/j.1365-313X.2010.04283.x)
Supplement: Supplementary file 8 [file tpj0063-0811-SD8.xls]

## Sheet: Sheet1
FCa	intensityb	p-value	gene ID	c	d	e	f	gene description
4.07342	8.6023	0.0518538	At4g27654					unknown protein
4.03867	8.3546	0.0530642	At3g22120					CWLP (CELL WALL-PLASMA MEMBRANE LINKER PROTEIN); lipid binding
3.65201	9.5059	0.0530642	At3g45970	ü			ü	EXPANSIN L1 (EXPL1)
3.32688	7.7588	0.061783	At5g44420	ü				ethylene- and jasmonate-responsive plant defensin PDF1.2
3.13921	8.8415	0.0530642	At5g13220	ü			ü	JASMONATE-ZIM-DOMAIN PROTEIN 10 (JAZ10), TIFY DOMAIN PROTEIN 9 (TIFY9), JAS1
3.04516	8.5274	0.074821	At3g56700					male sterility protein, putative
2.98734	8.1071	0.0530642	At2g34600	ü		ü		JASMONATE-ZIM-DOMAIN PROTEIN 7 (JAZ7), TIFY5B
2.94566	7.5052	0.0769815	At2g19590					ACO1 (ACC OXIDASE 1); 1-aminocyclopropane-1-carboxylate oxidase
2.88876	8.3629	0.0521199	At1g27030		ü			unknown protein
2.87603	7.8047	0.0817189	At5g17220					ATGSTF12 (GLUTATHIONE S-TRANSFERASE 26); glutathione transferase
2.85336	11.6284	0.0518538	At3g04720		ü			PR4 (PATHOGENESIS-RELATED 4)
2.69471	7.9227	0.0521199	At5g13140					unknown protein
2.68993	9.6077	0.0530642	At1g45201					TRIACYLGLYCEROL LIPASE-LIKE 1 (TLL1)
2.68308	8.5312	0.0521199	At1g49320		ü			BURP domain-containing protein
2.67574	8.127	0.0518538	At3g04290					ATLTL1/LTL1 (LI-TOLERANT LIPASE 1); carboxylic ester hydrolase
2.66549	8.3641	0.0606471	At5g48485					DIR1 (DEFECTIVE IN INDUCED RESISTANCE 1); lipid binding
2.57635	8.0895	0.0756193	At1g75830					LCR67, PLANT DEFENSIN 1.2
2.50361	8.8842	0.0530642	At3g44260			ü	ü	CCR4-NOT transcription complex protein, putative
2.4879	11.0901	0.0792413	At3g53235					unknown protein
2.48246	8.6146	0.0530642	At4g38770					PRP4 (PROLINE-RICH PROTEIN 4)
2.44321	9.2198	0.0769815	At2g22500				ü	mitochondrial substrate carrier family protein, UNCOUPLING PROTEIN 5 (UCP5)
2.40281	10.5502	0.0521199	At1g70840					MLP31 (MLP-LIKE PROTEIN 31)
2.40061	9.1835	0.0521199	At1g77120					ADH1 (ALCOHOL DEHYDROGENASE 1)
2.36411	10.2326	0.0769815	At5g22490					condensation domain-containing protein
2.30785	13.3671	0.0971827	At1g64230					UBC28; ubiquitin-protein ligase
2.28894	10.7726	0.0521199	At2g42610		ü			unknown protein
2.28864	12.3446	0.0534409	At1g70830					MLP28 (MLP-LIKE PROTEIN 28)
2.27873	7.8361	0.0534409	At4g10380		ü			NIP5;1/NLM6/NLM8 (NOD26-like intrinsic protein 5;1); boron transporter / water channel
2.26957	11.1938	0.0521199	At4g11211					unknown protein
2.25101	14.0154	0.0788288	At1g62480		ü			vacuolar calcium-binding protein-related
2.23527	7.4603	0.0764889	At1g76650	ü				calcium-binding EF hand family protein
2.22704	10.9354	0.074821	At4g37870					ATP binding / phosphoenolpyruvate carboxykinase (ATP)
2.22575	7.8519	0.0746567	At4g25470					CBF2 (FREEZING TOLERANCE QTL 4); DNA binding / transcription factor / transcriptional activator
2.18313	9.4055	0.0521199	At2g06050				ü	OPR3 (OPDA-REDUCTASE 3)
2.17916	12.5425	0.0530642	At1g70850			ü		MLP34 (MLP-LIKE PROTEIN 34)
2.17626	8.0497	0.0769815	At4g22212					encodes a defensin-like (DEFL) family protein
2.16941	9.4118	0.0521199	At3g22740	ü				HMT3 (Homocysteine S-methyltransferase 3)
2.16619	8.6323	0.0521199	At2g39705	ü				DVL11/RTFL8 (ROTUNDIFOLIA LIKE 8)
2.15568	8.7286	0.0673524	At1g30135					JASMONATE-ZIM-DOMAIN PROTEIN 8 (JAZ8), TIFY DOMAIN PROTEIN 5a (TIFY5a)
2.13382	8.2979	0.0530642	At2g26020					PDF1.2b (plant defensin 1.2b)
2.13254	8.3716	0.0971827	At2g32870					meprin and TRAF homology domain-containing protein / MATH domain-containing protein
2.12227	7.7129	0.0530642	At4g27652	ü			ü	unknown protein
2.11563	8.6476	0.0530642	At1g49310	ü				unknown protein
2.11152	8.089	0.0839379	At2g38540					LIPID TRANSFER PROTEIN 1 (LTP1), LP1 (nonspecific lipid transfer protein 1)
2.09198	9.3766	0.0534409	At3g12610					DRT100 (DNA-DAMAGE REPAIR/TOLERATION 100); protein binding
2.08328	8.801	0.0908434	At3g10080					germin-like protein, putative
2.08327	12.06	0.0764889	At1g80920					J8; heat shock protein binding / unfolded protein binding
2.04652	9.6236	0.0729615	At3g16500		ü			PAP1 (PHYTOCHROME-ASSOCIATED PROTEIN 1) / IAA26; transcription factor
2.03313	10.837	0.0896663	At3g57450			ü	ü	unknown protein
2.03275	7.8681	0.0530642	At1g52040					MBP1 (MYROSINASE-BINDING PROTEIN 1)
2.01236	7.6251	0.0530642	At3g25780	ü		ü		AOC3 (ALLENE OXIDE CYCLASE 3)
2.01038	8.5301	0.0769815	At1g05710			ü		ethylene-responsive protein, putative
2.00877	10.584	0.0605321	At2g23120				ü	unknown protein
2.00046	9.5941	0.0817925	At1g11580		ü			METHYLESTERASE PCR A (PMEPCRA)
1.99674	10.3667	0.0530642	At3g02550			ü		LOB domain protein 41 / lateral organ boundaries domain protein 41 (LBD41)
1.99486	8.9017	0.0706355	At2g47160		ü			BOR1 (REQUIRES HIGH BORON 1)
1.99361	10.3637	0.0795711	At3g48100				ü	ARR5 (ARABIDOPSIS RESPONSE REGULATOR 5); transcription regulator / two-component response regulator
1.9888	8.9934	0.0530642	At4g37800			ü		xyloglucan:xyloglucosyl transferase, putative / xyloglucan endotransglycosylase, putative
1.98869	7.2074	0.0756193	At1g43160					ERF (ethylene response factor) subfamily B-4 of ERF/AP2 transcription factor, RAP2.6
1.97735	7.2055	0.0747627	At1g09750					chloroplast nucleoid DNA-binding protein-related
1.97355	8.2501	0.0530642	At1g65500	ü	ü			unknown protein
1.96432	8.4741	0.0534409	At2g46890					oxidoreductase, contains InterPro domain 3-oxo-5-alpha-steroid 4-dehydrogenase
1.94508	12.8611	0.0951429	At3g45160					unknown protein
1.94216	7.8961	0.0540983	At1g61340					F-box family protein
1.92321	8.007	0.0530642	At4g24570				ü	mitochondrial substrate carrier family protein
1.9214	9.5057	0.0863017	At1g53885				ü	senescence-associated protein-related
1.91342	7.8279	0.0534409	At1g15010					unknown protein
1.90972	7.3175	0.0769815	At5g13930					CHS (CHALCONE SYNTHASE); naringenin-chalcone synthase
1.90911	10.339	0.0534409	At1g08680					ZIGA4 (ARF GAP-LIKE ZINC FINGER-CONTAINING PROTEIN ZIGA4); DNA binding
1.899	10.4348	0.0769815	At4g27450		ü			contains domain N-terminal nucleophile aminohydrolases
1.89126	7.6123	0.0817925	At1g68840				ü	RAV2 (REGULATOR OF THE ATPASE OF THE VACUOLAR MEMBRANE); DNA binding / transcription factor
1.88828	9.583	0.0817925	At3g03270					universal stress protein (USP) family protein / early nodulin ENOD18 family protein
1.88499	7.2901	0.0606471	At4g34410					ERF (ethylene response factor) subfamily B-3 of ERF/AP2 transcription factor family
1.87552	8.4451	0.0530642	At1g18740				ü	unknown protein
1.87341	8.0651	0.0764889	At4g29780				ü	unknown protein
1.87335	14.5184	0.0820387	At2g42720					F-box/LRR-repeat family protein
1.86517	10.3942	0.0817925	At5g03545		ü			unknown protein
1.86401	9.0652	0.0570988	At5g37770			ü	ü	TCH2 (TOUCH 2); calcium ion binding
1.8527	9.8345	0.084612	At3g08890					unknown protein
1.84132	9.3054	0.061783	At3g16400					ATMLP-470 (MYROSINASE-BINDING PROTEIN-LIKE PROTEIN-470)
1.83553	7.1912	0.096458	At3g61190				ü	BAP1 (BON ASSOCIATION PROTEIN 1)
1.83386	7.5084	0.0605321	At4g08290	ü	ü	ü		nodulin MtN21 family protein
1.82107	9.0435	0.0756193	At3g53960	ü				proton-dependent oligopeptide transport (POT) family protein
1.82102	9.9483	0.0756193	At3g17185					TRANS-ACTING SIRNA 3 (TAS3)
1.81954	7.9035	0.061783	At3g47340		ü			ASN1 (DARK INDUCIBLE 6)
1.81693	9.8939	0.0978456	At3g15680					zinc finger (Ran-binding) family protein
1.8166	7.8406	0.0585816	At2g35290					unknown protein
1.81545	7.5282	0.0908434	At2g44450					glycosyl hydrolase family 1 protein
1.81294	8.2692	0.0605321	At1g73540				ü	ATNUDT21 (Arabidopsis thaliana Nudix hydrolase homolog 21); hydrolase
1.81072	9.0437	0.0677329	At5g61600	ü		ü	ü	member of the ERF (ethylene response factor) subfamily B-3 of ERF/AP2 transcription factor family
1.80863	8.8048	0.0534409	At1g31550					carboxylic ester hydrolase / lipase
1.8027	7.6003	0.0677329	At1g66380					MYB114 (myb domain protein 114); DNA binding / transcription factor
a, fold change; b, average intensity within three replicates; c, Ko and Han, 2004 (5x up-regulated in mature stems);
d, Oh et al., 2003 (up-regulated in treated stems); e, Ko et al., 2004 (up-regulated in intermediate stems and by weight treatment);
f, Lee et al., 2005 (touch-inducible)
